# Supplementary material for: A Mitochondria-Targeting Fluorescent Probe for the Dual Sensing of Hypochlorite and Viscosity without Signal Crosstalk in Living Cells and Zebrafish
Source: Molecules. 2024 Jun 27;29(13):3059. doi: 10.3390/molecules29133059 (PMC11243143; doi:10.3390/molecules29133059)
Supplement: Supplementary file 1 [file molecules-29-03059-s001.zip]

Archive with 1 entries (1 files):
- molecules-3067022-supplementary.pdf
